# Supplementary material for: Global systematic review with meta-analysis shows that warming effects on terrestrial plant biomass allocation are influenced by precipitation and mycorrhizal association
Source: Nat Commun. 2022 Aug 20;13:4914. doi: 10.1038/s41467-022-32671-9 (PMC9392739; doi:10.1038/s41467-022-32671-9)
Supplement: Supplementary file 4 — Supplementary Data 1 [file 41467_2022_32671_MOESM4_ESM.xlsx]

## Sheet: Supplementary Data 1
Database 1: Mean, standard deviation, and replicates of R/S, total biomass (TB), above- and belowground biomass (AGB and BGB) in control (C.) and warming (W.) treatment we used in this meta-analysis.
No of study	C. R/S	csd	W. R/S	tsd	cn	tn	C. TB	csd	W. TB	tsd	cn	tn	C. AGB	csd	W. AGB	tsd	cn	tn	C. BGB	csd	W. BGB	tsd	cn	tn
1
2																			785.4	78.54	535.8	53.58	5	5
6													635.92	26.7	577.67	48.54	3	3
7													810.68	70.39	733.01	14.56	3	3
10													2319.7	991.4	2392.5	967.3	10	10
17	0.377486	0.037749	0.606059	0.060606	6	6	296.28	170.44	406.07	112.45	6	6	215.09	166.38	252.84	18.49	6	6	81.19	36.97	153.23	110.92	6	6
18	0.01	0.001	0.006	0.0006	6	6
22													560	104	528	93.4	3	3
28													3.79	0.61	2.39	0.35	3	3
29							22.9	2.3	19.1	2.89	3
30													933.8	93.38	1095.2	109.52	4	4
31
32							55.04	5.5	35.76	3.58	4
33							39.45	3.94	43.39	4.34	4
37													0.25	0.03	0.23	0.05	4	4
38													0.67	0.07	0.65	0.07	4	4
39
40													0.9	0.08	0.98	0.1	4	4
41													11.02	2.11	10.69	2.53	4	4
42
46													59.35	99.53	161.42	42.58	5	5
48													65.28	55.07	140.06	28.04	5	5
51	0.56	0.31	0.7	0.42	27	27	243	24.3	340	34	36	36	160	60	202	84	36	36	83	36	138	72	36	36
52
53							10.62	1.06	47.43	4.74	4
54
55	0.967611	0.096761	1.06691	0.106691	6	6	486	48.6	556	55.6	6		247	19.1	269	20.6	6	6	239	81.8	287	92.3	6	6
57													1631.8	184.1	1631.8	150.62	4	4
58
59													21.37	16.59	46.88	18.1	5	5
64													593.9	59.39	577	57.7	5	5
65																			10.08	1.88	11.87	1.44	6	6
66																			7.23	1.21	7.84	1.3	6	6
67
68
69	5.60976	0.560976	5.68027	0.568027	6	6	2168.36	149.36	2622.45	83.89	6	6	328	29.39	392	32.66	6	6	1840	342.93	2226.67	179.63	6	6
71													104.22	4.47	142.4	22.36	5	5
72													71.18	23.3	69.44	31.06	5	5
73													283.74	42.55	352.94	50.29	5	5
84	0.33	0.26	0.5	0.36	27	27	452	45.2	515	51.5	36		349	150	353	126	36	36	103	78	162	108	36	36
85
88							43.16	4.32	47.63	4.76	4
93	10.9932	1.09932	8.54858	0.854858	4	4	3538	278.26	4717	364.18	4		295	12	494	48	4	4	3243	278	4223	361	4	4
94																			230	23	260.7	26.07	4	4
99	0.642857	0.064286	0.501832	0.050183	6	6	98.9	9.75	41	7.01	6	6	60.2	9.55	27.3	6.37	6	6	38.7	1.96	13.7	2.94	6	6
100													1022.08	34.7	832.81	12.62	3	3
101							279.41	236.76	597.06	440.64	5
102													1116.5	31.56	927.18	80.1	3	3
103
104													324.16	223.03	289.87	181.21	20	20
105							67.65	46.04	229.41	72.34	5
106							3.8	1.1	1.5	0.22	30								1.4	0.27	0.4	0.11	30	30
107	0.117647	0.011765	0.222222	0.022222	30	30	1.9	0.55	3.2	0.55	30		1.7	0.17	2.7	0.27	30	30	0.2	0.11	0.6	0.11	30	30
108	2.84	0.440908	1.3	0.44	6	6
109
110							13.78	1.38	18.63	1.86	4
111
112							13.78	1.38	17.33	1.73	4
113	0.181536	0.018154	0.237221	0.023722	6	6	521.63	223.56	536.91	255.65	6		441.49	221.84	433.97	194.07	6	6	80.15	27.73	102.95	166.41	6	6
114													322.6	229.99	328.83	32.88	20	20
115													218.18	195.15	222.86	22.29	20	20
116													389.61	38.96	240	181.21	20	20
117													254.03	111.51	272.73	118.48	20	20
118
119	0.105263	0.010526	0.125	0.0125	30	30	2.2	1.1	0.9	0.55	30		1.9	0.19	0.8	0.08	30	30	0.2	0.11	0.1	0.02	30	30
120
121
122
123							3.23	1.01	4.85	1.82	4	4
125																			212.2	61.7	80.9	29.7	8	8
130	0.33	0.26	0.53	0.31	27	27	452	45.2	502	50.2	36		349	150	332	102	36	36	103	78	170	102	36	36
133							18.58	1.86	18.87	1.89	4
134							18.58	1.86	17.7	1.77	4
135													3.86	0.73	2.53	0.49	3	3
141													255.58	195.15	323.64	332.21	20	20
142													30.09	9.68	34.38	4.15	5	5
146													24.29	6.92	31.06	11.07	5	5
152													559.29	113.27	601.77	169.91	4	4
156	0.338983	0.033898	0.3	0.03	6	6	15.8	1.58	24.7	2.47	6	6	11.8	3.43	19	6.12	6	6	4	0.98	5.7	1.47	6	6
157
158							8.64	1.02	9.35	1.18	6	6
161													422.34	94.09	402.08	125.45	20	20
163													527	52.7	538	53.8	3	3
164	0.873573	0.087357	0.949055	0.094905	5	5	689.1	48.84	742.2	52.5	5	5	367.8	36.78	380.8	38.08	5	5	321.3	32.13	361.4	36.14	5	5
165													7.25	1.15	12.2	1.2	5	5
167	6.58652	0.658652	5.99099	0.599099	5	5	2082.5	208.25	1862.4	186.24	5	5	274.5	72.8	266.4	54.3	5	5	1808	566	1596	458	5	5
168													1189.32	82.52	966.02	60.68	3	3
169													771.03	70.09	591.9	38.94	3	3
170													1207.17	50.62	965.73	81.77	3	3
171													1627.73	7.78	1285.05	73.99	3	3
172													1908.1	19.47	1409.66	11.69	3	3
173													1690.24	84.15	1404.88	21.95	3	3
177	2.04596	0.204596	2.15323	0.215323	6	6	768.8	76.88	835.89	83.59	6		252.4	26.2	265.09	24.9	6	6	516.4	194.2	570.8	316.4	6	6
178
179																			4.18	1.68	4.71	0.96	5	5
181
182													145.66	104.71	148	102.1	5	5
183							14.4	6.84	12.8	5.56	3
184	1.56754	0.988575	0.534603	0.739482	3		15.47	3.09	7.59	3.9	3		4.8	2.22	3.39	1.77	3		7.53	3.23	1.81	2.32	3	3
185
186							3.23	1.01	2.22	1.62	4
187													1300.62	7.79	1051.4	77.88	3	3
188
189																			4.08	0.48	3.41	1.93	5	5
193													195.58	2.45	195.58	6.31	3	3
194													422.71	9.46	384.86	6.31	3	3
201							13.78	1.38	17.33	1.73	4
202							18.58	1.86	17.7	1.78	4
203													195.35	41.6	179.84	34.67	5	5	174.87	15.82	190.62	50.63	5	5
204	0.322581	0.032258	0.25	0.025	6	6	410	32.57	350	28.86	6	6	310	31	280	28	6	6	100	10	70	7	6	6
212	0.089946	0.009127	0.057413	0.030412	5	5	1161.81	116.18	712.02	71.2	5		1065.93	106.59	673.36	67.34	5	5	95.88	7.78	38.66	14.7	5	5
216
217													820.19	7.71	719.24	6.31	3	3
218	4.69	0.783837	2.594	0.436009	6	6
219	0.01	0	0.01	0	6	6
222													57.46	15.21	69.79	20.75	5	5
223													60.94	16.77	56.25	20.96	5	5
224													49.69	25.16	44.06	12.58	5	5
225													106.88	39.83	100.31	10.48	5	5
226													94.57	27.73	94.57	24.27	5	5	147.4	37.97	110.79	37.97	5	5
227													80.62	31.2	80.62	17.33	5	5	202.26	28.49	145.84	53.79	5	5
230	24.6702	2.46702	20.7752	2.07752	4	4	14.2	1.06	20.62	1.66	4		553.3	54.7	946.8	91.2	4	4	13.65	1.06	19.67	1.65	4	4
231																			6.35	0.73	8.92	0.89	4	4
239	2.91429	0.291429	2.57143	0.257143	4	4	1.38	0.42	1.75	0.64	4	4	0.35	0.14	0.49	0.28	4	4	1.02	0.3	1.26	0.36	4	4
240	1.90514	0.190514	1.59824	0.159824	4	4	7.35	3.44	8.86	5.3	4	4	2.53	1.32	3.41	2.84	4	4	4.82	2.14	5.45	2.54	4	4
241	0.851852	0.085185	0.826087	0.082609	4	4	0.5	0.04	0.42	0.06	4	4	0.27	0.04	0.23	0.04	4	4	0.23	0.02	0.19	0.02	4	4
242	0.79845	0.079845	0.933333	0.093333	4	4	2.19	0.3	2.32	0.24	4	4	1.29	0.16	1.2	0.16	4	4	1.03	0.18	1.12	0.1	4	4
244							3.51	0.35	1.69	0.17	4	4
245							3.51	0.35	2.23	0.22	4	4
246													5300	530	5020	502	3	3
247	0.689474	0.199723	0.363158	0.108183	10	10	4.53	0.75	4.53	0.75	10	10	1.85	0.19	1.21	0.12	10	10	2.68	0.27	3.33	0.33	10	10
248	0.321512	0.093562	0.239692	0.117713	8	8	789.47	78.95	1030.39	103.04	8	8	597.4	73.47	831.17	257.13	8	8	192.07	50.66	199.22	75.99	8	8
249	0.384179	0.176305	0.505357	0.232279	8	8	1258.34	125.83	1427.16	142.72	8	8	909.09	367.33	948.05	220.4	8	8	349.25	75.99	479.1	189.97	8	8
250	0.415794	0.178804	0.362108	0.123208	8	8	1291.91	129.19	1311.03	131.1	8	8	912.5	212.13	962.5	176.78	8	8	379.41	137.26	348.53	99.83	8	8
251	0.415794	0.178804	0.41179	0.430656	8	8	1291.91	129.19	1192.7	119.27	8	8	912.5	212.13	844.82	318.2	8	8	379.41	137.26	347.89	339.41	8	8
252	0.415794	0.178804	0.329004	0.265819	8	8	1291.91	129.19	1046.59	104.66	8	8	912.5	212.13	787.5	247.49	8	8	379.41	137.26	259.09	192.85	8	8
253	0.627269	0.224086	0.583569	0.281163	8	8	797.53	79.75	872.82	87.28	8	8	490.1	87.59	551.18	87.59	8	8	307.42	95.09	321.65	146.3	8	8
254
255	0.123596	0.009661	0.136364	0.029049	4	4	2077.68	114.83	1905.87	287.08	4	4	1849.14	102.2	1677.17	252.63	4	4	228.54	12.63	228.7	34.45	4	4
256
257
258	0.833689	0.083369	0.486146	0.048615	6	24	860	147.89	1180	393.92	6	24	469	66.1	794	367.4	6	24	391	132.3	386	142.1	6	24
259																			1.28	0.34	1.83	0.85	8	8
260	0.81	0.19	0.71	0.19	16	16	87.7	37.8	134.2	36.7	16	16	48	15	79	16.55	16	16	40	19	56	17	16	16
261	0.81	0.19	0.64	0.14	16	16	87.7	37.8	128.8	32	16	16	48	15	78	14.76	16	16	40	19	50	16	16	16
281													126.45	9.27	162.34	10.78	5	5
282													86.42	6.48	127.97	6.71	5	5
283													114.11	11.76	110.36	10.26	5	5
288													141.49	14.15	136.72	13.67	4	4
289													41.32	4.13	32.83	3.28	4	4
290													1347	134.7	934.8	93.48	6	6
291													84	27.05	89.46	24.43	5	5
292																			320.31	52.41	382.81	69.88	5	5
297													247.93	16.4	262.08	20.57	5	5
300	0.181536	0.018154	0.276065	0.027606	6	6	521.63	223.56	476.71	203.56	6		441.49	221.84	373.58	203.35	6	6	80.15	27.73	103.13	9.24	6	6
301	0.377486	0.037749	0.618251	0.061825	6	6	296.28	170.44	390.79	190.6	6		215.09	166.38	241.49	175.65	6	6	81.19	36.97	149.3	73.98	6	6
302
303																			2534	344	3495	432	4	4
306													85.7	8.57	161.2	16.12	4	4
308	0.101926	0.010193	0.103118	0.010312	6	6	390.53	28.34	350.24	11.56	6		355	22.91	318	6.25	6	6	36.18	17.31	32.79	9	6	6
311	0.059817	0.005982	0.070288	0.007029	3	3	2931	181.86	2307	142.02	3		2190	228.62	1878	74.48	3	3	131	221.7	132	72.74	3	3
312							49.7	27.54	27.6	6.93	3
313							11.18	2.19	3.49	0.49	5
314
315	0.078764	0.007876	0.099228	0.009923	6		282.98	7.93	269.99	38.04	6		262	6.25	245	37.49	6	6	20.64	2.77	24.31	5.19	6	6
316
317
318	0.029609	0.002961	0.029715	0.002971	3		2029	394.9	1859	299.64	3		1790	306.56	1649	148.95	3		53	29.44	49	71.01	3	3
319							45.4	7.27	22.4	5.89	3
330													9	0.71	6.4	1.45	5	5
331																			57.3	5.73	51.2	5.12	10	10
337													9.3	1.75	9.4	1.91	5	5
341																			2.84	0.28	5.32	0.53	16	16
353													42.83	8.92	42.37	23.44	6	6
354
367							3.23	1.01	3.64	1.01	4
368
369
370	4.04528	0.206396	3.26519	0.386946	4		1156.52	130.43	1069.57	156.52	4		229.23	33.61	250.77	80.67	4		927.29	134.7	818.8	176.09	4	4
371	5.63217	0.181996	5.04197	0.303278	4		1022.74	138.46	962.45	173.15	4		154.21	13.33	159.29	33.33	4		868.53	139.1	803.16	176.33	4	4
372																			126.8	187.8	133.7	66.8	5	5
373	5.54472	0.554472	3.08187	0.308187	8	8	805	80.5	698	69.8	8		123	44.1	171	120.7	8	8	682	423	527	429	9	9
374																			33.1	65.1	144.1	33.5	5	5
375													1303	636.4	1242	240.4	8	8
376													95.6	19.4	132.4	18.6	5	5
377	1.21723	0.121723	0.490566	0.049057	8	8	592	59.2	632	63.2	8		267	80	424	138.3	8	8	325	261	208	102	9	9
378
379
380
381	3.33921	0.333921	2.89312	0.289312	3	3	921.39	92.14	799.72	79.97	3		212.34	29.92	205.42	209.04	3	3	709.05	186.64	594.3	298.63	3	3
385	2.59	0.34641	2.01	0.259808	3	3
386	1.19	0.32909	0.9	0.086603	3	3
387	11.71	1.54153	8.17	0.779423	3	3
390													526.83	14.63	519.51	21.95	3	3
391													102.2	12.1	104.6	21.95	5	5
398	0.31	0.173205	0.26	0.138564	12	12	2.5	0.45	3.52	1.07	12	12	1.92	0.31	2.79	0.62	12	12	0.68	0.07	0.72	0.17	12	12
399
400
401	0.347729	0.156958	0.438678	0.085613	6	6	9.67	2.54	11.14	3.39	6	6	7.25	0.72	8.04	0.8	6	6	2.42	0.57	3.1	0.85	6	6
402	0.347729	0.156958	0.372346	0.171226	6	6	9.67	2.54	14.8	3.96	6	6	7.25	0.72	11.48	1.15	6	6	2.42	0.57	3.32	1.42	6	6
411													98.57	12.99	207.86	25.98	3	3
424													48.48	24.85	54.55	18.07	5	5
425													96.97	33.88	44.44	24.85	5	5
426													46.46	32.75	87.88	24.85	5	5
427													72.73	18.07	82.83	33.88	5	5
452													87.9	3.81	89.9	12.99	5	5
453
454
455													98.96	7.76	211.81	38.82	5	5
456													316.61	30.95	333.91	38.68	5	5
457													104.17	10.42	142.36	23.3	5	5
458													429.07	73.5	290.66	81.24	5	5
459													22.22	19.2	28.28	10.16	5	5
460													134.34	93.73	132.32	68.89	5	5
461													71.72	47.43	80.81	39.53	5	5
462													19.19	32.75	4.04	4.52	5	5
464	0.547368	0.154705	0.547368	0.154705	6	6	5.89	0.52	6.86	0.79	6		3.86	0.39	4.5	0.45	6	6	2.04	1.12	2.36	0.77	6	6
472	0.438621	0.049655	0.45931	0.062069	5	5													0.52	0.09	0.59	0.08	5	5
473	0.451034	0.049655	0.525517	0.041379	5	5													0.59	0.09	0.77	0.11	5	5
479	5.2	0.52	6.2	0.62	3	3	27.4	2.74	32.8	3.28	3		23	2.3	28.2	2.82	3	3	4.4	0.44	4.6	0.46	3	3
480
481																			4.93	1.21	5.6	1.59	5	5
488													1808	572.43	2688	965.98	5	5	0.74	0.26	0.74	0.26	5	5
494	2.58	0.244949	1.62	0.09798	6	6
497													24.63	2.46	25.5	2.55	8	8
499	0.076185	0.007618	0.102679	0.010268	6	6	304.15	37.67	246.09	33.39	6		282	37.49	223	33.33	6	6	21.48	1.38	22.9	7.31	6	6
500																			344	25.98	370	109.12	3	3
501													145.66	58.47	91.02	44.5	5	5
502													143.32	53.23	109.76	38.4	5	5
503													147.22	43.63	123.81	41.89	5	5
504													158.93	45.38	129.27	55.85	5	5
505													162.05	26.18	148.78	40.14	5	5
506													150.34	50.61	143.32	65.45	5	5
509							21.4	2.14	18.7	1.87	6	6
510							23.1	2.31	19.5	1.95	6	6
511							5.11	0.51	13	1.3	6	6
512							8.52	0.85	9.02	0.9	6	6
513							14.1	1.41	11.4	1.14	6	6
514							16.4	1.64	8.3	0.83	6	6
520																			11.2	3.03	10.3	2.52	6	6
521																			3.1	2.02	2.8	1.25	6	6
522													800	260.87	1095.65	226.09	4	4
523													640.01	296.3	1015.88	192.59	4	4
524													147.01	51.75	169.7	150.84	4	4
525													498.46	295.38	855.38	246.15	4	4
526													299.63	198.06	411.03	115.59	4	4
527													54.78	29.57	23.48	17.39	4	4
528													77.77	17.36	24.28	17.37	4	4
529													3.6	4.08	8.63	2.83	6	6
530	2.61	1.02879	3.72	1.12677	6	6	1621.04	162.1	1648.19	164.82	6	6	449.04	44.9	349.19	34.92	6	6	1172	362.21	1299	272.07	6	6
531							367.92	87.81	349.06	92.43	6	6
539	0.36	0.016	0.55	0.03	8	8	1.5	0.09	1.97	0.1	8	8	0.99	0.11	1.27	0.1	8	8	0.51	0.04	0.7	0.06	8	8
540
541	0.42	0.019	0.36	0.022	8	8	2.17	0.27	3.44	0.4	8	8	1.52	0.1	2.55	0.16	8	8	0.65	0.06	0.93	0.09	8	8
543	0.49	0.018	0.53	0.03	8	8	1.75	0.17	1.84	0.16	8	8	1.15	0.12	1.2	0.11	8	8	0.6	0.07	0.64	0.08	8	8
544																			593.75	139.75	773.44	174.69	5	5
545																			437.5	122.29	562.5	139.75	5	5
546													122.24	54.1	80.88	47.12	5	5
547
548													294.55	90.6	380.26	202.12	20	20
549													333.51	160.3	450.39	257.87	20	20
558													107.83	7.68	113.04	16.22	6	6
559													37.69	9.48	37.36	8.26	6	6
564													324.16	223.03	350.65	209.09	20	20
565													420.78	167.27	444.16	44.45	20	20
566													160.52	216.05	444.16	404.23	20	20
567													322.6	229.99	389.61	250.9	20	20
568													218.18	195.15	187.01	18.7	20	20
569													389.61	38.96	330.39	160.3	20	20
570													254.03	111.51	307.01	181.21	20
571													255.58	195.15	374.03	278.78	20
572													420.78	167.27	489.35	163.99	20
575	1.42857	0.142857	1.15385	0.115385	5	5	255	25.5	224	22.4	5		105	6.71	104	22.36	5	5	150	89.44	120	111.8	5	5
576
577													544	432.7	103	99	8	8
591	1.343	0.1343	1.73023	0.173023	3	3	137.3	9.81	117.4	8.59	3		58.6	5.86	43	4.3	3	3	78.7	7.87	74.4	7.44	3	3
592																			4.64	0.46	3.28	0.33	16	16
593													7.49	2.35	22.55	4.19	5	5
594	0.740113	0.074011	0.965	0.0965	5	5	3.08	0.18	3.93	0.86	5		1.77	0.13	2	0.34	5	5	1.31	0.13	1.93	0.79	5	5
595	0.264706	0.026471	0.489362	0.048936	5	5	0.86	0.08	0.7	0.08	5		0.68	0.08	0.47	0.07	5	5	0.18	0.02	0.23	0.04	5	5
596													1824	679.76	2160	715.54	5	5	1.19	0.72	1.19	0.72	5	5
597													1744	894.43	2032	858.65	5	5	0.92	0.32	0.92	0.32	5	5
613													126.93	47.99	87.9	49.74	5	5
614													172.2	68.06	106.63	58.47	5	5
620	2.20161	0.220161	2.6875	0.26875	3	3	119.1	9	123.9	9.63	3		37.2	3.72	33.6	3.36	3	3	81.9	8.19	90.3	9.03	3	3
622							3.65	0.25	2.47	0.19	3
623							2.4	0.28	2.25	0.01	3
638													485.08	166.87	526.12	52.61	20	20
639													455.22	216.93	798.51	467.24	20	20
640													656.72	266.99	768.66	283.68	20	20
641													563.43	166.87	518.66	83.44	20	20
642													813.43	350.43	660.45	283.68	20	20
643													399.25	183.56	429.1	42.91	20	20
644													582.09	216.93	667.91	66.79	20	20
645													485.08	166.87	574.63	267	20	20
646													455.22	216.93	735.08	584.05	20	20
653																			17.9	1.79	24.1	2.41	16	16
660							3.23	1.01	2.83	0.81	4
661							3.23	1.01	3.23	0.61	4
662							3.23	1.01	2.42	0.61	4
665
666	0.327857	0.032786	0.380571	0.038057	3	3	2.07	0.2	1.34	1.7	3		1.56	0.05	0.97	1.68	3	3	0.51	0.19	0.37	0.24	3	3
674																			0.63	0.15	0.73	0.22	5	5
675																			1.72	0.61	1.59	0.52	5	5
676													144.1	11.9	125.7	15.5	4	4
683																			330	80.1	222.7	118.6	4	4
684																			286.4	27.2	177.2	127.4	4	4
697																			7.06	1.5	4.97	4.04	6	6
698	0.047536	0.004754	0.045316	0.004532	6	6	351.98	25.15	411.06	52.73	6		335	27.08	393	52.07	6	6	15.92	1.73	17.81	1.46	6	6
703							756.16	361.32	764.75	367.14	6	6
710	0.216	0.020785	0.188	0.024249	3	3	14.11	1.09	22.17	1.45	3	3	11.6	0.66	18.67	0.97	3	3	2.51	0.23	3.51	0.37	3	3
711	0.289	0.024249	0.308	0.025981	3	3	16.03	2.36	20.48	1.4	3	3	12.41	1.16	15.65	0.54	3	3	3.62	0.55	4.83	0.47	3	3
715													344.42	153.33	330.39	188.18	20	20
716													422.34	94.09	327.27	209.09	20	20
717													141.82	90.61	116.88	62.73	20	20
718													63.9	41.82	85.71	90.6	20	20
719
720	1.79365	0.179365	1.77592	0.177592	2	2	70.4	5.18	83	6.09	2		25.2	2.52	29.9	2.99	2	2	45.2	4.52	53.1	5.31	2	2
721																			2.78	0.28	2.45	0.25	16	16
725													592.68	14.63	600	18.29	3	3
726													987.81	43.9	914.63	10.98	3	3
727													1587.8	40.25	1397.56	43.9	3	3
729							394.19	39.42	440.7	44.07	4
730							361.63	36.16	393.41	39.34	4
736													77.74	7.77	153.71	45.85	5	5
751													48.66	28.53	68.25	29.67	5	5
752													67.06	48.44	71.22	23.59	5	5
753													74.78	26.54	108.01	40.95	5	5
754													51.63	45.12	105.64	47.18	5	5
755													87.83	67.68	93.18	23.44	5	5
756													78.34	64.36	102.08	37.69	5	5
757							11.18	5.47	29.42	1.47	5	5
758	0.09	0.07	0.06	0.017	3	3	1168.72	107.4	687.23	65.78	3	3	1072.22	107.22	648.33	64.83	3	3	96.5	6.1	38.9	11.1	3	3
764													1148.26	66.25	902.21	41.01	3	3
770	1.05789	0.582533	0.447368	0.099862	10	10	6.36	2.78	6.36	2.78	10	10	3.27	0.33	1.97	0.2	10	10	3.09	0.31	4.39	0.44	10	10
771	0.57	0.27712	0.65	0.05196	3	3	558.62	209.03	482.76	125.42	3	3	362.3	201.9	289.18	89.07	3	3	42	15.59	32	3.46	3	3
776																			1750	244.58	1632.81	366.87	5	5
777
778																			937.5	209.63	1101.56	262.04	5	5
791	19.469	1.82067	20.5231	3.61461	4	4	3.47	0.19	5.93	0.7	4		169.5	12.7	275.3	34.4	4	4	3.3	0.18	5.65	0.7	4	4
795																			1.92	0.15	3.11	0.69	4	4
796																			1.01	0.1	1.86	0.11	4	4
799													403	88.2	468	95.5	6	6
800													403	88.2	722	68.6	6	6
801													105	82.3	292	259.6	6	6
802													105	82.3	75.8	113.2	6	6
806													656.72	266.99	779.85	350.43	20	20
808													412	88.2	521	93.1	5	5
812							11.18	12.04	41.18	4.42	5
819													2568	256.8	2690	269	3	3
829													979.1	109.25	895.79	140.6	6	6
834													582.09	216.93	675.37	317.05	20	20
839							268.97	152.04	731.03	270.29	6
840
842							268.97	152.04	420.69	236.5	6
843
844	0.4195	0.04195	0.507636	0.050764	6	6	268.97	26.9	420.69	42.07	6		41.4	4.14	51.42	5.14	6	6	17.37	1.74	26.1	2.61	6	6
845
846													99.21	8.94	209.39	35.78	5	5
852							13.78	1.38	18.63	1.86	4
853							18.58	1.86	18.87	1.89	4
854													114.44	36.65	83.22	25.31	5	5
855													109.76	77.66	69.95	47.99	5	5
856													73.07	34.03	53.56	15.71	5	5
857							909.09	501.03	1340.91	473.2	6
858							909.09	501.03	1522.73	417.53	6
860													63.9	41.82	79.48	62.73	20	20
861
863							318.5	175.2	401.6	207.4	10		129.4	68	154	86	10	10
864													294.55	90.6	355.33	174.24	20	20
865													333.51	160.3	375.58	250.9	20	20
869													707	125.4	585	110.3	5	5
870
871
873													160.52	216.05	350.65	494.84	20	20
874																			4.56	0.51	6.25	1.14	4	4
875													35.61	29.19	56.97	31.45	5	5
876													53.41	31.19	64.1	25.22	5	5
881													52.6	13.1	70.7	12.3	4	4
882	6.07943	0.607943	9.82513	0.982513	6	6	284.31	19.01	369.57	16.4	6		40.16	9.3	34.14	6.74	6	6	244.15	16.58	335.43	14.95	6	6
883
884	0.944462	0.094446	1.2722	0.12722	10	10	1845.8	512.61	1926.4	437.66	10	10	320.5	71.2	326.6	84.4	10	10	302.7	117	415.5	182.1	10	10
885							3.67	1.87	3.9	3.1	7
891	0.557616	0.055762	0.932589	0.093259	6	6	1099.9	109.99	958.75	95.88	6	6	706.14	70.61	496.1	49.61	6	6	393.76	39.38	462.65	46.27	6	6
892
893							466.6	270.1	546.4	297.6	10	10	197	117.9	236.5	131.8	10	10
894	5.70312	0.570313	5.61688	0.561688	6	6	2293.37	122.62	2719.38	218.27	6		341.33	19.6	410.67	22.86	6	6	1946.67	293.94	2306.67	538.89	6	6
895
899													229	84.9	255	85	5	5
900							2.53	2.46	2.57	3.64	7
901							1.7	4.41	0.11	0.12	7
905							434.5	43.45	383.33	38.33	4
906
907							276.36	27.64	260.85	26.09	4
908																			850	250.4	887.5	305.2	5	5
915													67.2	17	67.8	21.2	5	5	890	152.72	855.9	386.6	5	5
918							9.88	5.89	4.22	2.95	7
920
921													46.3	17	64.6	19.9	5	5	4352.3	2075.23	3600.3	1506.84	5	5
922
923																			0.37	0.04	0.68	0.06	4	4
924
925													157.37	47.99	94.15	54.97	5	5
926
927																			389	114.04	454	60.37	5	5
936	0.36	0.018	0.49	0.02	8	8	0.46	0.04	0.71	0.08	8		0.34	0.07	0.49	0.08	8	8	0.12	0.03	0.22	0.04	8	8
939	0.331126	0.033113	0.273239	0.027324	3	3	17.83	3.01	17.83	3.01	3		13.48	1.88	12.68	4.42	3	3	4.46	0.89	3.46	0.88	3	3
942							4.05	1.17	1.04	0.78	18
949	0.29	0.069282	0.28	0.069282	12	12	1.05	0.14	1.12	0.1	12	12	0.81	0.14	0.88	0.07	12	12	0.62	0.07	0.62	0.07	12	12
950	0.09	0.069282	0.07	0.034641	12	12	0.77	0.1	0.72	0.1	12	12	0.72	0.07	0.68	0.07	12	12	0.65	0.03	0.62	0.07	12	12
951																			0.63	0.28	0.44	0.26	4	4
954	0.563636	0.056364	0.364286	0.036429	3	3	1.72	0.17	1.91	0.19	3		1.1	0.17	1.4	0.52	3	3	0.62	0.14	0.51	0.16	3	3
962	0.89	0.207846	0.73	0.381051	12	12	1.87	0.31	2.01	0.69	12		0.99	0.14	1.15	0.17	12	12	0.61	0.03	0.7	0.1	12	12
963													486.24	48.62	443.74	44.37	6	6
964													344.42	153.33	363.12	139.39	20	20
968													46.29	49.1	66.47	42.43	5	5
969													21.96	18.58	48.66	20.92	5	5
970													563.43	166.87	589.55	16.69	20	20
971													813.43	350.43	645.52	233.62	20	20
972													399.25	183.56	436.57	183.56	20	20
978	0.9121	0.09121	0.488146	0.048815	8	8	7.65	4.87	16.16	8.43	8		4	5.26	10.86	9.16	8	8	3.65	1.98	5.3	3.59	8	8
980							3.23	1.01	3.03	1.82	4	4
981													53.57	11.75	74.29	19.79	3	3
982													63.57	29.07	100.71	14.85	3	3
989	5.17857	0.517857	6.38211	0.638211	6	6	1844.39	104.36	2420.92	72.62	6	6	298.67	19.6	328	19.6	6	6	1546.67	261.28	2093.33	163.3	6	6
990													833	83.3	1020	102	3	3
994	0.055	0.073485	0.026	0.07	6	6
996													74.78	92.23	120.48	35.46	5	5
997													82.49	73.65	177.45	49.85	5	5
998													46.88	55.74	143.62	41.25	5	5
999													61.13	72.32	139.47	37.98	5	5
1000													130.83	40.14	104.29	48.87	5	5
1001													91.8	40.14	101.95	35.78	5	5
1002													141.76	45.38	141.76	44.5	5	5
1003	0.56	0.31	0.86	0.73	27	27	243	24.3	354	35.4	36		160	60	201	66	36	36	83	36	153	102	36	36
1011							6.73	2.37	8.85	5.79	7
1012							3.64	1.48	5.78	4.03	7
1013							13.71	10.28	16.4	14.94	7
1014							13.13	17.01	9.65	7.71	7
1015							4.64	1.57	2.95	3.05	7
1016							9.5	7.3	7.28	7.67	7
1017							3.98	2.4	3.87	1.83	7
1018							8.63	8.67	1.12	1.14	7
1039													141.82	90.61	162.08	90.61	20	20
1040													77.76	50.51	25.46	8.73	5	5
