# Supplementary material for: Global systematic review with meta-analysis shows that warming effects on terrestrial plant biomass allocation are influenced by precipitation and mycorrhizal association
Source: Nat Commun. 2022 Aug 20;13:4914. doi: 10.1038/s41467-022-32671-9 (PMC9392739; doi:10.1038/s41467-022-32671-9)
Supplement: Supplementary file 5 — Supplementary Data 2 [file 41467_2022_32671_MOESM5_ESM.xlsx]

## Sheet: Supplementary Data 2
Database 2: The data we used in the analysis of structural equation model (SEM).
NO	pft	mf	mat	map	wm	dur	RRTB	RRAGB	RRBGB	RRRS
1	0	0	11.6	560	1.99	1	-0.43107	-0.47	-0.32091	0.149096
2	0	0	11	1350	1.5	1	-0.7115	-0.34888	-1.42461	-1.07574
3	0	0	8	900	3.5	4	0.262275	-0.1624	0.317631	0.480032
4	0	0	16.1	633.2	3	1	-0.2394	-0.15369	0.007605	0.161299
5	0	0	13	818	1	1	-0.21058	-0.14732	-0.38144	-0.23412
6	0	0	7.8	999	6	2	-0.15822	-0.10178	-0.35667	-0.25489
7	0	0	16.1	633.2	3	1	-0.0875	-0.08205	-0.07847	0.003575
8	0	0	13	818	1	1	-0.0799	-0.07707	-0.08674	-0.00968
9	0	0	2.8	718	1.4	1	-0.1117	-0.02995	-0.12472	-0.09477
10	0	0	2.8	718	1.4	3	0.074232	0.034735	0.11761	0.082875
11	0	0	13	818	1	1	0.125887	0.041964	0.31612	0.274156
12	0	0	13	818	1	2	0.01469	0.053346	-0.0849	-0.13825
13	0	0	16.3	914	2	3	0.13456	0.085323	0.183019	0.097696
14	0	0	13	818	1	1	0.090221	0.117443	0.04523	-0.07221
15	0	0	9.2	1469	2	4	0.179886	0.203828	0.044452	0.175891
16	0	0	13	818	1	4	0.266328	0.330242	0.036562	-0.29368
17	0	0	13	818	1	1	0.316337	0.526481	-0.01287	-0.53935
18	0	0	22	895	4	2	-0.89382	-0.865	-0.69315	0.17185
19	0	0	12.1	1234	10	1	-0.88054	-0.79079	-1.03844	-0.24766
20	0	0	2.8	717.7	1.53	22	-0.20585	-0.36936	0.245122	0.614483
21	0	0	2.8	717.7	1.53	18	0.24371	0.122168	0.387493	0.265325
22	0	0	12.1	1234	10	0.5	0.446793	0.476339	0.354172	-0.12217
23	1	0	18	1243	4	2	0	-0.50872	0.351934	-0.86065
24	1	0	12.95	856	4	15	0	-0.42648	0.214613	-0.64109
25	1	0	-0.4	245.5	3.7	2	-0.13735	-0.35305	0.161245	0.514294
26	1	0	15.1	455	0.8	4	-0.15658	-0.30953	-0.05619	0.253347
27	1	0	-0.6	320	3.5	2	0.016611	-0.25149	0.102883	0.354373
28	1	0	8.2	1741	1.3	0.5	0.039511	-0.10178	0.097638	0.199421
29	1	0	3.2	497	3	2	0.104918	-0.04994	0.501069	0.473784
30	1	0	3.2	497	2	2.5	0.130485	0.011396	0.452867	0.415515
31	1	0	9.4	758	0.5	3	0.164647	0.171014	0.16108	-0.00993
32	1	0	4.3	762	3	1	0.376235	0.228131	0.611597	0.428996
33	1	0	4.3	762	2	2	0.335884	0.233094	0.508413	0.223144
34	1	0	14.3	1378	1.2	6	-0.53099	-0.50308	-0.90855	-0.40547
35	1	0	14.3	1378	4	3	-0.48962	-0.45932	-0.90826	-0.44894
36	1	0	17.5	815	3	0.5	0	-0.06145	-0.2536	-0.19215
37	1	0	22	895	4	2	0.521297	0.462624	1.09861	0.635989
38	0	1	13	727	4	1	-0.08631	-0.09761	0.000699	0.098311
39	0	1	9.5	1250	3.5	3	0.104779	0.241162	-0.19531	-0.43647
40	1	1	11.4722	1086.1	3.5	0.5	-0.14595	-0.22544	-0.27193	0.131336
41	1	1	12.5	1450.5	3	0.5	-0.17435	-0.16034	-0.19106	-0.03071
42	1	1	12.5	1450.5	3	2	0.057666	-0.07232	0.08377	0.156091
43	1	1	11.2	1335	3.02	0.5	-0.06714	-0.05716	-0.04725	-0.25131
44	1	1	-7	320	4.4	5	0.04274	0.018854	0.31674	0.297886
45	1	1	8	850	0.69	1	0.05015	0.04256	0.064539	0.078472
46	1	1	11.2	1335	3.02	0.5	0.064539	0.082888	0	-0.03509
47	1	1	11.2	1335	3.02	0.5	0.072196	0.149812	0.137621	-0.19818
48	1	1	8.9	900	1.5	3	0.15155	0.154151	0.146603	0
49	1	1	8.6	919.5	2	2	0.293685	0.21687	0.407569	0.1907
50	1	1	8	850	1.32	1	0.244987	0.231968	0.288372	0.063673
51	1	1	8	850	0.69	1	0.272568	0.249067	0.31667	0.423814
52	1	1	12.5	1450.5	3	0.5	0.186846	0.298493	0.122842	-0.17565
53	1	1	12.5	1450.5	3	6	0.237532	0.336472	0.211309	-0.12516
54	1	1	8	850	0.51	2	0.434038	0.36546	0.606136	0.308301
55	1	1	11.2	1335	3.02	0.5	0.34217	0.373716	0.057158	-0.17589
56	1	1	8	850	1.32	1	0.451856	0.475913	0.335333	-0.13884
57	1	1	13.4	1255	5	3	0.384339	0.485508	0.223144	-0.23557
58	1	1	13.4	1255	3	1	0.425409	0.498247	0.336472	-0.13177
59	1	1	8	850	0.51	2	0.460744	0.517383	0.358212	-0.15415
60	1	1	15	1221.74	4	1	0.747443	0.998114	0.37298	-0.62513
61	0	0.5	4.9	400	1.71	3	-0.21183	-0.23474	0.063716	0.298451
62	0	0.5	4.9	400	1.71	3	-0.1089	-0.11007	-0.09844	0.011626
63	0	0.5	4.9	400	1.71	3	-0.04697	-0.06709	0.163888	0.230974
64	0	0.5	11.6	560	2	2	-0.14163	-0.03315	-0.17655	-0.1434
65	0	0.5	5	750	1.2	2	-0.12962	-0.00957	-0.22314	-0.21357
66	0	0.5	-7	320	3.5	2	-0.06076	0.032445	-0.07825	-0.1107
67	0	0.5	16	967.2	2	3	0.083666	0.049054	0.100157	0.051103
68	0	0.5	-7	320	3.5	2	-0.07816	0.089803	-0.12443	-0.21423
69	0	0.5	1.34	408.45	0.99	10	0.272	0.093685	0.302656	0.20897
70	0	0.5	4.9	400	1.71	3	0.15517	0.159679	0.111848	-0.04783
71	0	0.5	1.34	408.45	1.03	1	0.190135	0.178248	0.19074	0.012492
72	0	0.5	1.34	408.45	1.06	0.5	0.170384	0.184922	0.169685	-0.01524
73	0	0.5	-5.2	310.7	4.47	1	0.535221	0.485008	0.537733	0.052725
74	0	0.5	-2	500	1.5	5	0.287611	0.51556	0.264047	-0.25151
75	0	0.5	1.415	302.8	6.2	0.5	0.372632	0.537188	0.365355	-0.17183
