# Supplementary material for: Global systematic review with meta-analysis shows that warming effects on terrestrial plant biomass allocation are influenced by precipitation and mycorrhizal association
Source: Nat Commun. 2022 Aug 20;13:4914. doi: 10.1038/s41467-022-32671-9 (PMC9392739; doi:10.1038/s41467-022-32671-9)
Supplement: Supplementary file 6 — Supplementary Data 3 [file 41467_2022_32671_MOESM6_ESM.xlsx]

## Sheet: Supplementary Data 3
Database 3: The database of microbial biomass (MB C/N), microbial biomass C/N (MB C/N), soil inorganic nitrogen (SIN), Soil NH4+, Soil NO3-, and water use efficiency (WUE) we used in this study.
Variables	MAP (mm)	Lables (low, <900mm, high, >900)	Mycorrhizal fungi type	Mean in Control	Standard deviation in Control	Mean in warming group	Standard deviation in warming group	Sample size in control	Replicates in warming group
Microbial biomass (MB)	223	low	AM-EMF	163	31.3	185	62.61	5	5
Microbial biomass (MB)	265	low	AM-EMF	366.85	129.92	349.17	129.92	6	6
Microbial biomass (MB)	268.5	low	AM-EMF	0.51	0.22	0.82	0.22	6	6
Microbial biomass (MB)	268.5	low	AM-EMF	0.69	0.21	1.24	0.2	6	6
Microbial biomass (MB)	268.5	low	AM-EMF	1.13	0.16	1.43	0.18	6	6
Microbial biomass (MB)	268.5	low	AM-EMF	1213.77	177.49	1014.49	244.07	6	6
Microbial biomass (MB)	268.5	low	AM-EMF	1730.07	643.43	1132.25	310.62	6	6
Microbial biomass (MB)	268.5	low	AM-EMF	1938.41	776.54	1711.96	354.98	6	6
Microbial biomass (MB)	268.5	low	AM-EMF	3708	703	3163	382.12	6	6
Microbial biomass (MB)	269.7	low	AM-EMF	0.45	0.31	0.64	0.21	3	3
Microbial biomass (MB)	302.8	low	AM-EMF	244.1	20.2	245.2	20.5	4	4
Microbial biomass (MB)	303	low	AM-EMF	15.97	2.77	22.26	9.48	6	6
Microbial biomass (MB)	320	low	AM-EMF	19.3	5.4	16	1.8	4	4
Microbial biomass (MB)	320	low	AM-EMF	584	185	629	122	3	3
Microbial biomass (MB)	365.76	low	AM-EMF	161.6	16.16	122.6	12.26	6	6
Microbial biomass (MB)	378	low	AM-EMF	368.18	71.59	402.27	57.95	4	4
Microbial biomass (MB)	378	low	AM-EMF	405.68	88.64	504.55	81.82	4	4
Microbial biomass (MB)	378	low	AM-EMF	446.59	75	484.09	40.91	4	4
Microbial biomass (MB)	382.3	low	AM-EMF	7.59	1.41	6.35	1.21	6	6
Microbial biomass (MB)	382.3	low	AM-EMF	9.9	1.01	8.25	1.82	6	6
Microbial biomass (MB)	382.3	low	AM-EMF	19.9	2.52	19.2	3.45	6	6
Microbial biomass (MB)	397	low	AM-EMF	46.75	16.93	60.57	24.89	6	6
Microbial biomass (MB)	408.45	low	AM-EMF	5.84	0.69	4.43	0.92	5	5
Microbial biomass (MB)	408.45	low	AM-EMF	906.4	1153.2	675.1	498.48	3	3
Microbial biomass (MB)	423.5	low	AM-EMF	275.45	66.8	196.36	66.8	6	6
Microbial biomass (MB)	431.7	low	AM-EMF	175.7	0.28	92.9	24.08	2	2
Microbial biomass (MB)	431.7	low	AM-EMF	366.9	179.79	133.1	34.12	3	3
Microbial biomass (MB)	476.8	low	AM-EMF	157.48	8.71	35.72	20.04	3	3
Microbial biomass (MB)	476.8	low	AM-EMF	584.26	34.07	94.43	6.81	3	3
Microbial biomass (MB)	476.8	low	AM-EMF	584.26	34.07	51.15	6.81	3	3
Microbial biomass (MB)	500	low	AM-EMF	316.04	80.88	334.91	150.2	6	6
Microbial biomass (MB)	505	low	AM-EMF	218.7	43.99	324.9	199.71	3	3
Microbial biomass (MB)	512	low	AM-EMF	28.69	1.61	29.41	2.53	4	4
Microbial biomass (MB)	560	low	AM-EMF	0.12	0.02	0.09	0.02	4	4
Microbial biomass (MB)	560	low	AM-EMF	0.17	0.02	0.16	0.02	4	4
Microbial biomass (MB)	560	low	AM-EMF	180.49	29.27	173.17	48.78	4	4
Microbial biomass (MB)	575	low	AM-EMF	55.86	3.94	80.78	24.41	4	4
Microbial biomass (MB)	575	low	AM-EMF	86.4	8.04	142.62	23.33	4	4
Microbial biomass (MB)	580	low	AM-EMF	223.85	111.93	309.73	104.75	4	4
Microbial biomass (MB)	601	low	AM-EMF	239.02	58.54	260.98	39.02	4	4
Microbial biomass (MB)	1425	high	AM-EMF	150.67	2.8	132.38	1.4	3	3
Microbial biomass (MB)	1537	high	AM-EMF	0.1	0.01	0.14	0.02	4	4
Microbial biomass (MB)	1600	high	AM-EMF	410.43	103.7	419.71	161.99	5	5
Microbial biomass (MB)	1800	high	AM-EMF	211.11	25.56	188.89	48.89	4	4
Microbial biomass (MB)	1800	high	AM-EMF	418.18	109.1	424.24	121.22	4	4
Microbial biomass (MB)	1800	high	AM-EMF	478.79	121.22	424.24	96.96	4	4
Microbial biomass (MB)	1800	high	AM-EMF	564.44	38.81	488.97	23.26	6	6
Microbial biomass (MB)	2048	high	AM-EMF	151	88	176	62	4	4
Microbial biomass (MB)	2048	high	AM-EMF	1226	272	1281	322	4	4
Microbial biomass (MB)	2048	high	AM-EMF	3137	992	3810	1334	4	4
Microbial biomass (MB)	2048	high	AM-EMF	6050	2474	6315	2732	4	4
Microbial biomass (MB)	0.625	low	AMF	518.87	97.95	727.47	237.41	3	3
Microbial biomass (MB)	0.625	low	AMF	608.77	167.99	694.64	157.86	3	3
Microbial biomass (MB)	0.625	low	AMF	648.89	67.1	762.81	180.27	3	3
Microbial biomass (MB)	223	low	AMF	639	76.03	741	105.1	5	5
Microbial biomass (MB)	265	low	AMF	271.6	73.5	196.6	57.3	6	6
Microbial biomass (MB)	265	low	AMF	274.03	64.96	198.9	54.13	6	6
Microbial biomass (MB)	265	low	AMF	455.25	108.26	371.27	64.96	6	6
Microbial biomass (MB)	304	low	AMF	401.6	55.72	387.7	52.61	8	8
Microbial biomass (MB)	305	low	AMF	321.8	96.82	408.7	91.8	3	3
Microbial biomass (MB)	305	low	AMF	486.4	215.12	391.1	217.2	3	3
Microbial biomass (MB)	320	low	AMF	3.18	0.29	3.23	0.19	5	5
Microbial biomass (MB)	377	low	AMF	11.8	6.8	10.7	3.8	4	4
Microbial biomass (MB)	377	low	AMF	13.5	3.8	17.2	1.6	4	4
Microbial biomass (MB)	377	low	AMF	13.6	5.2	11.7	1.6	4	4
Microbial biomass (MB)	377	low	AMF	14.7	5.2	9.2	3.6	4	4
Microbial biomass (MB)	377	low	AMF	17	2.6	16.8	2	4	4
Microbial biomass (MB)	377	low	AMF	18.3	4.4	15.8	6.4	4	4
Microbial biomass (MB)	383	low	AMF	5.1	2.35	4	0.38	5	5
Microbial biomass (MB)	383	low	AMF	157.48	8.71	13.08	1.74	3	3
Microbial biomass (MB)	385.5	low	AMF	32.3	8.8	39.8	12.2	6	6
Microbial biomass (MB)	385.5	low	AMF	33.7	8.3	32.6	5.6	6	6
Microbial biomass (MB)	445	low	AMF	0.55	0.04	0.47	0.07	4	4
Microbial biomass (MB)	445	low	AMF	349	181	358	76	5	5
Microbial biomass (MB)	449	low	AMF	180.05	57.3	279.14	86.62	5	5
Microbial biomass (MB)	560	low	AMF	9.11	0.91	7.46	0.75	6	6
Microbial biomass (MB)	579	low	AMF	14.52	1.98	14.03	1.98	6	6
Microbial biomass (MB)	579	low	AMF	14.52	1.98	14.35	2.77	6	6
Microbial biomass (MB)	584	low	AMF	0.18	0.04	0.17	0.03	4	4
Microbial biomass (MB)	601	low	AMF	100	55.1	85	30.9	6	6
Microbial biomass (MB)	612	low	AMF	248.78	24.39	263.42	58.54	4	4
Microbial biomass (MB)	636.2	low	AMF	8.5	0.87	8.4	0.78	3	3
Microbial biomass (MB)	643	low	AMF	384.55	53.44	381.82	73.48	6	6
Microbial biomass (MB)	643	low	AMF	458.18	106.89	370.91	73.48	6	6
Microbial biomass (MB)	700	low	AMF	0.3	0.24	0.3	0.22	6	6
Microbial biomass (MB)	700	low	AMF	0.36	0.24	0.38	0.2	6	6
Microbial biomass (MB)	700	low	AMF	901.93	138.35	1149.7	158.07	5	5
Microbial biomass (MB)	718	low	AMF	69.87	31.07	109.21	52.56	4	4
Microbial biomass (MB)	818	low	AMF	165.12	8.06	174.42	8.06	3	3
Microbial biomass (MB)	818	low	AMF	223.26	4.03	281.4	4.03	3	3
Microbial biomass (MB)	818	low	AMF	309.3	16.11	430.23	16.11	3	3
Microbial biomass (MB)	915	high	AMF	1.66	0.42	2.58	0.29	6	6
Microbial biomass (MB)	1007	high	AMF	394.2	90.8	501.5	73.2	4	4
Microbial biomass (MB)	1242	high	AMF	0.21	0.2	0.22	0.25	10	10
Microbial biomass (MB)	1350	high	AMF	1.14	1.36	0.73	0.23	8	8
Microbial biomass (MB)	1490	high	AMF	0.45	0.31	0.64	0.21	3	3
Microbial biomass (MB)	2128	high	AMF	2.94	0.76	2.94	0.76	20	20
Microbial biomass (MB)	2128	high	AMF	4.09	0.86	3.36	1.05	20	20
Microbial biomass (MB)	2128	high	AMF	356.09	86.57	319.15	81.02	5	5
Microbial biomass (MB)	2128	high	AMF	391.32	55.65	402.89	38.67	5	5
Microbial biomass (MB)	2128	high	AMF	395.5	117.24	334.15	105.33	5	5
Microbial biomass (MB)	308	low	EMF	618.64	42.37	771.19	76.27	4	4
Microbial biomass (MB)	601	low	EMF	270.73	24.39	317.07	39.02	4	4
Microbial biomass (MB)	614	low	EMF	2680	699.75	2815	398.37	3	3
Microbial biomass (MB)	818	low	EMF	437.33	14.55	502.86	23.25	4	4
Microbial biomass (MB)	821	low	EMF	322.65	43.31	291.71	43.31	6	6
Microbial biomass (MB)	821	low	EMF	716.98	127.1	764.15	69.33	6	6
Microbial biomass (MB)	894	low	EMF	109.24	19.57	90.94	9.79	3	3
Microbial biomass (MB)	919.5	high	EMF	0.11	0.01	0.09	0.02	4	4
Microbial biomass (MB)	1203	high	EMF	249.33	24.93	160.17	16.02	3	3
Microbial biomass (MB)	1517	high	EMF	84.38	28.56	88.02	29.54	5	5
Microbial biomass (MB)	1517	high	EMF	159.9	17.19	170.31	23.5	5	5
Microbial biomass (MB)	320	low	NM	15.97	2.77	19.03	5.14	6	6
Microbial biomass (MB)	320	low	NM	379.23	98.3	441.94	91.24	6	6
Microbial biomass (MB)	497	low	NM	0.24	0.14	0.34	0.17	3	3
Microbial biomass (MB)	497	low	NM	0.4	0.07	0.37	0.24	3	3
Microbial biomass (MB)	501	low	NM	411.83	112.38	419.36	182.87	5	5
Microbial biomass (MB)	600	low	NM	0.24	0.14	0.34	0.17	3	3
Microbial biomass (MB)	600	low	NM	0.4	0.07	0.37	0.24	3	3
Microbial biomass C/N (MB C/N)	265	low	AM-EMF	5.15	1.26	6.4	1.8	6	6
Microbial biomass C/N (MB C/N)	303	low	AM-EMF	12.07	1.21	13.27	1.33	6	6
Microbial biomass C/N (MB C/N)	320	low	AM-EMF	6.03	0.6	5.16	0.52	4	4
Microbial biomass C/N (MB C/N)	382.3	low	AM-EMF	5.3	0.43	4.89	0.43	6	6
Microbial biomass C/N (MB C/N)	382.3	low	AM-EMF	6.58	0.57	6.06	1.28	6	6
Microbial biomass C/N (MB C/N)	382.3	low	AM-EMF	14.4	2.2	14.5	1.71	6	6
Microbial biomass C/N (MB C/N)	423.5	low	AM-EMF	6.59	0.66	6.92	0.69	6	6
Microbial biomass C/N (MB C/N)	500	low	AM-EMF	7.08	0.76	7.65	0.38	6	6
Microbial biomass C/N (MB C/N)	512	low	AM-EMF	4.9	0.49	6.9	0.69	4	4
Microbial biomass C/N (MB C/N)	575	low	AM-EMF	5.92	0.59	7.46	0.75	4	4
Microbial biomass C/N (MB C/N)	575	low	AM-EMF	6.21	0.62	5.27	0.53	4	4
Microbial biomass C/N (MB C/N)	580	low	AM-EMF	5.87	0.59	5.34	0.53	4	4
Microbial biomass C/N (MB C/N)	1600	high	AM-EMF	3.51	0.35	4.03	0.4	5	5
Microbial biomass C/N (MB C/N)	1800	high	AM-EMF	6.45	0.64	5.01	0.5	6	6
Microbial biomass C/N (MB C/N)	1800	high	AM-EMF	418.18	109.1	424.24	121.22	4	4
Microbial biomass C/N (MB C/N)	1800	high	AM-EMF	478.79	121.22	424.24	96.96	4	4
Microbial biomass C/N (MB C/N)	2048	high	AM-EMF	10	1	11.22	1.12	4	4
Microbial biomass C/N (MB C/N)	2048	high	AM-EMF	11.01	1.1	12.41	1.24	4	4
Microbial biomass C/N (MB C/N)	2048	high	AM-EMF	26.1	2.61	13.48	1.35	4	4
Microbial biomass C/N (MB C/N)	265	low	AMF	6.4	0.9	6.47	1.26	6	6
Microbial biomass C/N (MB C/N)	265	low	AMF	6.47	1.26	7.21	1.44	6	6
Microbial biomass C/N (MB C/N)	265	low	AMF	6.54	0.65	7.1	0.71	6	6
Microbial biomass C/N (MB C/N)	304	low	AMF	10.51	1.05	10.42	1.04	8	8
Microbial biomass C/N (MB C/N)	377	low	AMF	3.89	0.39	3.9	0.39	4	4
Microbial biomass C/N (MB C/N)	377	low	AMF	4.45	0.45	4.38	0.44	4	4
Microbial biomass C/N (MB C/N)	377	low	AMF	4.54	0.45	7.64	0.76
Microbial biomass C/N (MB C/N)	377	low	AMF	4.95	0.49	6.08	0.61	4	4
Microbial biomass C/N (MB C/N)	377	low	AMF	5.4	0.54	4.65	0.46	4	4
Microbial biomass C/N (MB C/N)	377	low	AMF	5.67	0.57	10.5	1.05	4	4
Microbial biomass C/N (MB C/N)	445	low	AMF	13.07	1.31	13.88	1.39	5	5
Microbial biomass C/N (MB C/N)	449	low	AMF	131.42	13.14	189.89	18.99	5	5
Microbial biomass C/N (MB C/N)	579	low	AMF	8.91	0.89	11.01	1.1	6	6
Microbial biomass C/N (MB C/N)	579	low	AMF	8.91	0.89	9.57	0.96	6	6
Microbial biomass C/N (MB C/N)	636.2	low	AMF	6.91	0.69	6.13	0.61	3	3
Microbial biomass C/N (MB C/N)	643	low	AMF	5.98	0.6	5.94	0.59	6	6
Microbial biomass C/N (MB C/N)	643	low	AMF	6.43	0.64	6.41	0.64	6	6
Microbial biomass C/N (MB C/N)	700	low	AMF	9.15	0.91	9.76	0.98	5	5
Microbial biomass C/N (MB C/N)	718	low	AMF	5.29	0.53	5.5	0.55	4	4
Microbial biomass C/N (MB C/N)	1242	high	AMF	1.99	1.85	8.08	11.29	10	10
Microbial biomass C/N (MB C/N)	1378	high	AMF	6	1.71	5.1	1.96	6	6
Microbial biomass C/N (MB C/N)	308	low	EMF	6.84	0.68	5.93	0.59	4	4
Microbial biomass C/N (MB C/N)	614	low	EMF	6.65	1.26	6.61	1.77	3	3
Microbial biomass C/N (MB C/N)	821	low	EMF	6.4	1.26	9.71	3.24	6	6
Microbial biomass C/N (MB C/N)	821	low	EMF	8.17	1.15	7.96	0.89	6	6
Microbial biomass C/N (MB C/N)	1220.1	high	EMF	9.2	2.45	9.9	1.47	6	6
Microbial biomass C/N (MB C/N)	320	low	NM	6.36	0.64	8.16	0.82	6	6
Microbial biomass C/N (MB C/N)	320	low	NM	12.07	1.21	11.8	1.18	6	6
Microbial biomass C/N (MB C/N)	501	low	NM	3.58	0.36	4.15	0.41	5	5
Soil inorganic nitrogen (SIN)	302.8	low	AM-EMF	37.57	3.76	34.1	3.41	4	4
Soil inorganic nitrogen (SIN)	302.8	low	AM-EMF	48.46	4.85	86.03	8.6	4	4
Soil inorganic nitrogen (SIN)	303	low	AM-EMF	59.4	95	72.9	82.4	10	10
Soil inorganic nitrogen (SIN)	310.7	low	AM-EMF	22.19	2.22	33.71	3.37	4	4
Soil inorganic nitrogen (SIN)	310.7	low	AM-EMF	25.75	2.58	40.1	4.01	4	4
Soil inorganic nitrogen (SIN)	310.7	low	AM-EMF	37.46	3.75	17.31	1.73	4	4
Soil inorganic nitrogen (SIN)	370	low	AM-EMF	0.32	0.03	0.57	0.16	3	3
Soil inorganic nitrogen (SIN)	384	low	AM-EMF	0.15	0.02	0.21	0.02	5	5
Soil inorganic nitrogen (SIN)	384	low	AM-EMF	0.27	0.11	0.3	0.07	5	5
Soil inorganic nitrogen (SIN)	384	low	AM-EMF	0.28	0.09	0.46	0.25	5	5
Soil inorganic nitrogen (SIN)	384	low	AM-EMF	0.28	0.03	0.4	0.04	5	5
Soil inorganic nitrogen (SIN)	384	low	AM-EMF	0.3	0.09	0.38	0.11	5	5
Soil inorganic nitrogen (SIN)	384	low	AM-EMF	0.34	0.07	0.47	0.13	5	5
Soil inorganic nitrogen (SIN)	384	low	AM-EMF	1	0.1	1.9	0.19	5	5
Soil inorganic nitrogen (SIN)	384	low	AM-EMF	1.03	0.1	1.2	0.12	5	5
Soil inorganic nitrogen (SIN)	385.5	low	AM-EMF	13.64	1.36	12.3	1.23	6	6
Soil inorganic nitrogen (SIN)	397.3	low	AM-EMF	26.83	2.68	15.63	1.56	3	3
Soil inorganic nitrogen (SIN)	423.5	low	AM-EMF	1.91	0.68	1.82	0.61	4	4
Soil inorganic nitrogen (SIN)	423.5	low	AM-EMF	2.05	0.54	1.55	0.71	4	4
Soil inorganic nitrogen (SIN)	423.5	low	AM-EMF	2.2	0.22	1.86	0.19	4	4
Soil inorganic nitrogen (SIN)	423.5	low	AM-EMF	2.23	0.61	1.82	1.04	4	4
Soil inorganic nitrogen (SIN)	423.5	low	AM-EMF	2.66	0.39	2.21	0.71	4	4
Soil inorganic nitrogen (SIN)	423.5	low	AM-EMF	4.22	0.14	4.07	0.29	4	4
Soil inorganic nitrogen (SIN)	423.5	low	AM-EMF	4.32	0.43	4.16	0.42	4	4
Soil inorganic nitrogen (SIN)	423.5	low	AM-EMF	4.58	0.79	4.14	0.43	4	4
Soil inorganic nitrogen (SIN)	423.5	low	AM-EMF	4.65	0.58	5.23	1.8	4	4
Soil inorganic nitrogen (SIN)	423.5	low	AM-EMF	5.41	0.79	5.33	1.08	4	4
Soil inorganic nitrogen (SIN)	476.8	low	AM-EMF	7.37	1.29	4.78	0.26	4	4
Soil inorganic nitrogen (SIN)	476.8	low	AM-EMF	7.37	1.81	4.66	0.52	4	4
Soil inorganic nitrogen (SIN)	476.8	low	AM-EMF	10.22	2.84	10.09	2.33	4	4
Soil inorganic nitrogen (SIN)	476.8	low	AM-EMF	12.67	1.81	12.16	2.07	4	4
Soil inorganic nitrogen (SIN)	476.8	low	AM-EMF	12.93	2.33	15.78	2.33	4	4
Soil inorganic nitrogen (SIN)	476.8	low	AM-EMF	16.29	0.52	10.99	2.59	4	4
Soil inorganic nitrogen (SIN)	476.8	low	AM-EMF	18.1	4.91	20.3	3.88	4	4
Soil inorganic nitrogen (SIN)	476.8	low	AM-EMF	18.88	2.84	10.99	1.81	4	4
Soil inorganic nitrogen (SIN)	476.8	low	AM-EMF	28.32	5.69	25.99	5.17	4	4
Soil inorganic nitrogen (SIN)	500	low	AM-EMF	42.54	2.01	36.87	2.24	4	4
Soil inorganic nitrogen (SIN)	501	low	AM-EMF	6.3	0.63	3.7	0.37	5	5
Soil inorganic nitrogen (SIN)	501	low	AM-EMF	12.3	1.23	13.2	1.32	5	5
Soil inorganic nitrogen (SIN)	501	low	AM-EMF	37.8	3.78	29	2.9	5	5
Soil inorganic nitrogen (SIN)	560	low	AM-EMF	2.06	0.21	5.25	0.53	3	3
Soil inorganic nitrogen (SIN)	560	low	AM-EMF	2.96	0.3	10.19	1.02	3	3
Soil inorganic nitrogen (SIN)	560	low	AM-EMF	5.01	0.5	8.41	0.84	3	3
Soil inorganic nitrogen (SIN)	560	low	AM-EMF	5.53	0.55	7.3	0.73	3	3
Soil inorganic nitrogen (SIN)	575	low	AM-EMF	71.8	31.13	107.7	62.24	3	3
Soil inorganic nitrogen (SIN)	575	low	AM-EMF	76.2	44.1	71.6	25.81	9	9
Soil inorganic nitrogen (SIN)	645.43	low	AM-EMF	13.67	1.37	26.74	2.67	4	4
Soil inorganic nitrogen (SIN)	718	low	AM-EMF	17.18	1.72	21.38	2.14	5	5
Soil inorganic nitrogen (SIN)	718.7	low	AM-EMF	1.28	0.13	1.27	0.13	4	4
Soil inorganic nitrogen (SIN)	718.7	low	AM-EMF	1.65	0.17	1.86	0.19	4	4
Soil inorganic nitrogen (SIN)	718.7	low	AM-EMF	2	0.2	2.61	0.26	4	4
Soil inorganic nitrogen (SIN)	718.7	low	AM-EMF	2.69	0.27	3.02	0.3	4	4
Soil inorganic nitrogen (SIN)	96	low	AMF	10.91	3.05	10.83	0.38	3	3
Soil inorganic nitrogen (SIN)	96	low	AMF	39.77	29.99	31.63	4.93	3	3
Soil inorganic nitrogen (SIN)	96	low	AMF	53.93	13.56	41.89	8.73	3	3
Soil inorganic nitrogen (SIN)	267.6	low	AMF	10.9	1.09	11.32	1.13	5	5
Soil inorganic nitrogen (SIN)	267.6	low	AMF	11.22	1.12	11.05	1.11	5	5
Soil inorganic nitrogen (SIN)	267.6	low	AMF	11.67	1.17	12.14	1.21	5	5
Soil inorganic nitrogen (SIN)	267.6	low	AMF	11.77	1.18	11.72	1.17	5	5
Soil inorganic nitrogen (SIN)	267.6	low	AMF	13.36	1.34	12.79	1.28	5	5
Soil inorganic nitrogen (SIN)	303	low	AMF	25.5	15.87	25.1	19.28	5	5
Soil inorganic nitrogen (SIN)	350	low	AMF	6.16	0.62	5.1	0.51	3	3
Soil inorganic nitrogen (SIN)	377	low	AMF	3.16	0.32	3.99	0.4	3	3
Soil inorganic nitrogen (SIN)	377	low	AMF	3.85	0.39	5.36	0.54	3	3
Soil inorganic nitrogen (SIN)	580	low	AMF	12.23	11.8	8.05	5.3	3	3
Soil inorganic nitrogen (SIN)	584	low	AMF	4.6	1.27	5.74	1.53	6	6
Soil inorganic nitrogen (SIN)	606	low	AMF	1.07	0.11	1.21	0.12	6	6
Soil inorganic nitrogen (SIN)	725	low	AMF	7.99	4.07	9.37	3.9	5	5
Soil inorganic nitrogen (SIN)	725	low	AMF	12.21	8.06	9	6.82	5	5
Soil inorganic nitrogen (SIN)	914	high	AMF	8.54	4.65	7.64	2.37	5	5
Soil inorganic nitrogen (SIN)	999	high	AMF	86.6	8.66	145.6	14.56	24	24
Soil inorganic nitrogen (SIN)	1150	high	AMF	15.02	1.5	14.23	1.42	3	3
Soil inorganic nitrogen (SIN)	1150	high	AMF	15.97	1.6	17.93	1.79	3	3
Soil inorganic nitrogen (SIN)	1150	high	AMF	17.75	1.78	20.58	2.06	3	3
Soil inorganic nitrogen (SIN)	1150	high	AMF	19.34	1.93	16.61	1.66	3	3
Soil inorganic nitrogen (SIN)	1150	high	AMF	19.48	1.95	22.62	2.26	3	3
Soil inorganic nitrogen (SIN)	1150	high	AMF	21.09	2.11	20.13	2.01	3	3
Soil inorganic nitrogen (SIN)	1150	high	AMF	22.6	2.26	22.79	2.28	3	3
Soil inorganic nitrogen (SIN)	1223.1	high	AMF	40.67	4.07	38.61	3.86	5	5
Soil inorganic nitrogen (SIN)	1223.1	high	AMF	43.08	4.31	30.86	3.09	5	5
Soil inorganic nitrogen (SIN)	1223.1	high	AMF	67.9	6.79	36.12	3.61	5	5
Soil inorganic nitrogen (SIN)	1700	high	AMF	39.5	3.95	46.1	4.61	3	3
Soil inorganic nitrogen (SIN)	1750	high	AMF	8.4	0.84	12.9	1.29	5	5
Soil inorganic nitrogen (SIN)	2128	high	AMF	6.51	0.65	5.91	0.59	4	4
Soil inorganic nitrogen (SIN)	2128	high	AMF	7.12	0.71	7.61	0.76	4	4
Soil inorganic nitrogen (SIN)	2128	high	AMF	12.04	1.2	9.17	0.92	4	4
Soil inorganic nitrogen (SIN)	2128	high	AMF	12.26	1.23	10.31	1.03	4	4
Soil inorganic nitrogen (SIN)	2128	high	AMF	12.34	1.23	9.42	0.94	4	4
Soil inorganic nitrogen (SIN)	2128	high	AMF	13.68	1.37	17.32	1.73	4	4
Soil inorganic nitrogen (SIN)	2128	high	AMF	24.5	2.45	28.66	2.87	4	4
Soil inorganic nitrogen (SIN)	2128	high	AMF	25.07	2.51	31.73	3.17	4	4
Soil inorganic nitrogen (SIN)	600	low	EMF	11.61	1.16	10.03	1	6	6
Soil inorganic nitrogen (SIN)	726	low	EMF	0	0	0	0	12	12
Soil inorganic nitrogen (SIN)	783	low	EMF	0	0	0	0	12	12
Soil inorganic nitrogen (SIN)	850	low	EMF	6.94	0.69	3.95	0.39	3	3
Soil inorganic nitrogen (SIN)	850	low	EMF	7.6	2.3	11	3.9	4	4
Soil inorganic nitrogen (SIN)	850	low	EMF	10.57	6.94	33.51	9.96	4	4
Soil inorganic nitrogen (SIN)	850	low	EMF	12.8	5.5	43.6	10.6	4	4
Soil inorganic nitrogen (SIN)	850	low	EMF	15.7	12.68	39.55	9.06	4	4
Soil inorganic nitrogen (SIN)	850	low	EMF	19.02	10.57	41.36	5.43	4	4
Soil inorganic nitrogen (SIN)	850	low	EMF	22.45	2.25	13.84	1.38	3	3
Soil inorganic nitrogen (SIN)	850	low	EMF	44.5	4.45	114.9	11.49	3	3
Soil inorganic nitrogen (SIN)	850	low	EMF	209.6	20.96	169.9	16.99	3	3
Soil inorganic nitrogen (SIN)	900	low	EMF	2.4	0.24	5.17	0.52	6	6
Soil inorganic nitrogen (SIN)	920	high	EMF	7.45	0.75	8.88	0.89	5	5
Soil inorganic nitrogen (SIN)	1250	high	EMF	1.68	0.17	3.39	0.34	57	57
Soil inorganic nitrogen (SIN)	400	low	NM	150.7	96.51	152.6	84.28	6	6
Soil inorganic nitrogen (SIN)	500	low	NM	229.9	76.63	314.2	81.92	6	6
Soil inorganic nitrogen (SIN)	501	low	NM	10.6	1.06	11.4	1.14	5	5
Soil inorganic nitrogen (SIN)	501	low	NM	16.2	1.62	17.1	1.71	5	5
Soil inorganic nitrogen (SIN)	501	low	NM	20.2	2.02	15.6	1.56	5	5
Soil inorganic nitrogen (SIN)	501	low	NM	30.6	3.06	23.7	2.37	5	5
Soil inorganic nitrogen (SIN)	501	low	NM	32.3	3.23	22.9	2.29	5	5
Soil inorganic nitrogen (SIN)	501	low	NM	39.2	3.92	27.3	2.73	5	5
Soil inorganic nitrogen (SIN)	501	low	NM	40.8	4.08	18.1	1.81	5	5
Soil inorganic nitrogen (SIN)	501	low	NM	41.7	4.17	44.8	4.48	5	5
Soil inorganic nitrogen (SIN)	501	low	NM	48.5	4.85	45.5	4.55	5	5
Soil inorganic nitrogen (SIN)	501	low	NM	87	8.7	105	10.5	5	5
Soil inorganic nitrogen (SIN)	501	low	NM	90	9	87	8.7	5	5
Soil inorganic nitrogen (SIN)	501	low	NM	141	14.1	106	10.6	5	5
Soil inorganic nitrogen (SIN)	501	low	NM	167	16.7	199	19.9	5	5
Soil inorganic nitrogen (SIN)	501	low	NM	217	21.7	186	18.6	5	5
Soil inorganic nitrogen (SIN)	501	low	NM	513	51.3	379	37.9	5	5
Soil NH4+	302.8	low	AM-EMF	25.48	5.87	20.94	9.68	4	4
Soil NH4+	302.8	low	AM-EMF	34.37	6.56	60.89	9.68	4	4
Soil NH4+	303	low	AM-EMF	56	94.9	69	82.2	10	10
Soil NH4+	310.7	low	AM-EMF	0.3	0.31	0.36	0.04	4	4
Soil NH4+	310.7	low	AM-EMF	0.94	0.68	0.21	0.11	4	4
Soil NH4+	310.7	low	AM-EMF	3.65	4.84	4.52	1.3	4	4
Soil NH4+	370	low	AM-EMF	0.24	0.03	0.41	0.14	3	3
Soil NH4+	384	low	AM-EMF	0.1	0.02	0.14	0.09	5	5
Soil NH4+	384	low	AM-EMF	0.1	0.05	0.13	0.02	5	5
Soil NH4+	384	low	AM-EMF	0.11	0.04	0.13	0.02	5	5
Soil NH4+	384	low	AM-EMF	0.12	0.02	0.07	0.02	5	5
Soil NH4+	385.5	low	AM-EMF	8.46	0.81	7.37	0.73	6	6
Soil NH4+	397.3	low	AM-EMF	13.42	1.21	5.88	2.47	3	3
Soil NH4+	423.5	low	AM-EMF	1.88	0.08	1.65	0.24	4	4
Soil NH4+	423.5	low	AM-EMF	3.14	0.31	3.22	0.39	4	4
Soil NH4+	476.8	low	AM-EMF	3.04	0.39	2.55	0	4	4
Soil NH4+	476.8	low	AM-EMF	3.73	0.59	2.55	0.78	4	4
Soil NH4+	476.8	low	AM-EMF	5.88	2.16	6.67	1.76	4	4
Soil NH4+	476.8	low	AM-EMF	6.76	1.18	5.1	1.18	4	4
Soil NH4+	476.8	low	AM-EMF	7.16	1.57	6.47	1.18	4	4
Soil NH4+	476.8	low	AM-EMF	8.24	2.55	4.8	0.78	4	4
Soil NH4+	476.8	low	AM-EMF	9.61	2.35	11.37	3.92	4	4
Soil NH4+	476.8	low	AM-EMF	14.02	3.73	15.69	2.35	4	4
Soil NH4+	476.8	low	AM-EMF	20.78	4.51	17.35	4.51	4	4
Soil NH4+	501	low	AM-EMF	5	4.47	3.3	0.67	5	5
Soil NH4+	501	low	AM-EMF	12	17.89	13	15.65	5	5
Soil NH4+	501	low	AM-EMF	37	11.18	28	26.83	5	5
Soil NH4+	560	low	AM-EMF	0.39	0.29	3.98	2.2	3	3
Soil NH4+	560	low	AM-EMF	0.84	0.66	3.06	2.94	3	3
Soil NH4+	560	low	AM-EMF	2.85	2.36	4.71	1.97	3	3
Soil NH4+	560	low	AM-EMF	3.21	0.57	4.71	2.67	3	3
Soil NH4+	575	low	AM-EMF	48.3	30.31	59.4	38.8	3	3
Soil NH4+	575	low	AM-EMF	75.4	44.1	70.8	25.8	9	9
Soil NH4+	600	low	AM-EMF	51.48	68.41	38.42	43.76	6	6
Soil NH4+	645.43	low	AM-EMF	9.05	7.66	20.2	16.6	4	4
Soil NH4+	718	low	AM-EMF	10.79	1.5	13.37	1.74	5	5
Soil NH4+	718.7	low	AM-EMF	0.97	0.16	1.21	0.1	4	4
Soil NH4+	718.7	low	AM-EMF	1.2	0.48	1.27	0.4	4	4
Soil NH4+	718.7	low	AM-EMF	1.21	0.18	1.07	0.26	4	4
Soil NH4+	718.7	low	AM-EMF	1.39	0.64	0.94	0.14	4	4
Soil NH4+	96	low	AMF	0.71	0.11	0.47	0.06	3	3
Soil NH4+	96	low	AMF	1.48	1.2	1.34	0.37	3	3
Soil NH4+	96	low	AMF	6.21	4.15	3	0.11	3	3
Soil NH4+	267.6	low	AMF	7.23	1.44	7.23	0.87	5	5
Soil NH4+	267.6	low	AMF	7.35	0.87	7.23	0.87	5	5
Soil NH4+	267.6	low	AMF	7.87	0.58	7.74	0.29	5	5
Soil NH4+	267.6	low	AMF	8	0.87	8.39	0.29	5	5
Soil NH4+	267.6	low	AMF	10.06	1.44	9.42	0.87	5	5
Soil NH4+	303	low	AMF	23.6	15.6	18.9	17.2	5	5
Soil NH4+	320	low	AMF	0.91	0.76	1.03	0.64	6	6
Soil NH4+	320	low	AMF	9.41	3.46	18.82	11.53	6	6
Soil NH4+	320	low	AMF	9.41	3.46	15.53	3.46	6	6
Soil NH4+	320	low	AMF	15.92	10.5	22.24	7.5	6	6
Soil NH4+	320	low	AMF	15.92	4	17.76	8.5	6	6
Soil NH4+	320	low	AMF	20.24	8.07	19.29	6.92	6	6
Soil NH4+	320	low	AMF	20.24	8.07	30.12	19.6	6	6
Soil NH4+	320	low	AMF	28.54	16.33	23.47	14	6	6
Soil NH4+	350	low	AMF	0.34	0.05	1.11	0.33	3	3
Soil NH4+	377	low	AMF	0.32	0.12	0.45	0.21	3	3
Soil NH4+	377	low	AMF	0.68	0.1	1.1	0.14	3	3
Soil NH4+	579	low	AMF	4.5	3.13	4.79	4.16	5	5
Soil NH4+	579	low	AMF	6.38	3.4	4.85	2.41	5	5
Soil NH4+	580	low	AMF	1.63	0.45	0.45	0.78	3	3
Soil NH4+	584	low	AMF	3.27	1.03	2.84	0.5	6	6
Soil NH4+	606	low	AMF	0.29	0.2	0.46	0.54	6	6
Soil NH4+	725	low	AMF	5.21	3.78	7.95	3.78	5	5
Soil NH4+	725	low	AMF	9.87	7.96	8.03	6.78	5	5
Soil NH4+	999	high	AMF	48.3	4.83	84.4	8.44	24	24
Soil NH4+	1150	high	AMF	2.76	1.44	3.23	1.49	3	3
Soil NH4+	1150	high	AMF	3.25	0.08	3.13	0.33	3	3
Soil NH4+	1150	high	AMF	5.5	0.55	6.07	1.78	3	3
Soil NH4+	1150	high	AMF	8.9	2.44	7.68	3.15	3	3
Soil NH4+	1150	high	AMF	11.12	2.22	9.54	2.51	3	3
Soil NH4+	1150	high	AMF	11.56	1.82	13.46	4.02	3	3
Soil NH4+	1150	high	AMF	17.73	9.46	17.9	13.49	3	3
Soil NH4+	1223.1	high	AMF	10.52	1.59	13.01	6.68	5	5
Soil NH4+	1223.1	high	AMF	11.8	7.47	8.96	1.11	5	5
Soil NH4+	1223.1	high	AMF	14.15	7.16	10.52	2.54	5	5
Soil NH4+	1700	high	AMF	13.9	1.21	18.5	1.73	3	3
Soil NH4+	1750	high	AMF	5.3	0.89	5.6	0.67	5	5
Soil NH4+	2128	high	AMF	1.82	0.23	2.78	0.76	4	4
Soil NH4+	2128	high	AMF	2.51	0.29	3.02	0.61	4	4
Soil NH4+	2128	high	AMF	2.68	0.76	3.38	0.73	4	4
Soil NH4+	2128	high	AMF	2.79	0.66	3.49	0.8	4	4
Soil NH4+	2128	high	AMF	4.8	0.79	3.34	2.9	4	4
Soil NH4+	2128	high	AMF	4.95	0.87	6.2	1.46	4	4
Soil NH4+	2128	high	AMF	6.22	0.99	5.77	1.02	4	4
Soil NH4+	2128	high	AMF	6.72	1.02	8.59	1.64	4	4
Soil NH4+	320	low	EMF	1.75	1	1.46	0.88	6	6
Soil NH4+	320	low	EMF	3.35	1.13	3.03	1.45	6	6
Soil NH4+	600	low	EMF	10.04	3.45	8.98	2.45	6	6
Soil NH4+	726	low	EMF	0	0	0	0	12	12
Soil NH4+	783	low	EMF	0	0	0	0	12	12
Soil NH4+	850	low	EMF	3.64	0.46	1.64	0.15	3	3
Soil NH4+	850	low	EMF	5.3	0.55	7.9	2.6	4	4
Soil NH4+	850	low	EMF	5.7	2.4	4.8	2	4	4
Soil NH4+	850	low	EMF	8.24	0.99	3.93	0.71	3	3
Soil NH4+	850	low	EMF	31.4	2.9	106.8	14.8	3	3
Soil NH4+	850	low	EMF	191.9	23.7	120.2	8	3	3
Soil NH4+	900	low	EMF	0.67	0.81	0.68	0.52	6	6
Soil NH4+	920	high	EMF	3.22	0.36	3.43	0.42	5	5
Soil NH4+	1250	high	EMF	0.58	0.54	0.59	0.77	57	57
Soil NH4+	400	low	NM	146.7	96.51	149.5	84.26	6	6
Soil NH4+	500	low	NM	222	76.42	278.6	70.55	6	6
Soil NH4+	501	low	NM	10	6.71	10	4.47	5	5
Soil NH4+	501	low	NM	16	11.18	17	6.71	5	5
Soil NH4+	501	low	NM	19	4.47	15	4.47	5	5
Soil NH4+	501	low	NM	30	11.18	23	20.12	5	5
Soil NH4+	501	low	NM	30	15.65	22	6.71	5	5
Soil NH4+	501	low	NM	36	17.89	26	15.65	5	5
Soil NH4+	501	low	NM	40	20.12	17	11.18	5	5
Soil NH4+	501	low	NM	41	22.36	43	29.07	5	5
Soil NH4+	501	low	NM	41	33.54	38	33.54	5	5
Soil NH4+	501	low	NM	43	29.07	49	11.18	5	5
Soil NH4+	501	low	NM	46	35.78	44	20.12	5	5
Soil NH4+	501	low	NM	48	22.36	45	22.36	5	5
Soil NH4+	501	low	NM	49	38.01	42	17.89	5	5
Soil NH4+	501	low	NM	55	60.37	28	13.42	5	5
Soil NH4+	501	low	NM	94	82.73	71	53.67	5	5
Soil NO3-	302.8	low	AM-EMF	12.09	1.58	13.16	3.57	4	4
Soil NO3-	302.8	low	AM-EMF	14.09	3.22	25.14	6.51	4	4
Soil NO3-	303	low	AM-EMF	3.4	3.8	3.9	5.7	10	10
Soil NO3-	310.7	low	AM-EMF	18.54	5.57	29.19	2.64	4	4
Soil NO3-	310.7	low	AM-EMF	25.45	7.17	39.74	14.18	4	4
Soil NO3-	310.7	low	AM-EMF	36.52	8.58	17.1	9.36	4	4
Soil NO3-	370	low	AM-EMF	0.08	0.01	0.16	0.07	3	3
Soil NO3-	384	low	AM-EMF	0.05	0.02	0.08	0.02	5	5
Soil NO3-	384	low	AM-EMF	0.19	0.02	0.26	0.14	5	5
Soil NO3-	384	low	AM-EMF	0.9	0.13	1.78	0.83	5	5
Soil NO3-	384	low	AM-EMF	0.91	0.15	1.13	0.28	5	5
Soil NO3-	385.5	low	AM-EMF	5.18	1.84	4.93	1.42	6	6
Soil NO3-	397.3	low	AM-EMF	13.41	8.77	9.75	2.25	3	3
Soil NO3-	423.5	low	AM-EMF	0.32	0.11	0.21	0.11	4	4
Soil NO3-	423.5	low	AM-EMF	1.18	0.89	0.95	0.32	4	4
Soil NO3-	476.8	low	AM-EMF	3.27	0.55	4.42	2.29	4	4
Soil NO3-	476.8	low	AM-EMF	3.55	0.87	2.13	0.87	4	4
Soil NO3-	476.8	low	AM-EMF	4.15	1.2	4.64	2.84	4	4
Soil NO3-	476.8	low	AM-EMF	4.25	1.64	3.49	0.44	4	4
Soil NO3-	476.8	low	AM-EMF	4.36	1.53	2.18	0.33	4	4
Soil NO3-	476.8	low	AM-EMF	5.45	0.55	5.67	0.98	4	4
Soil NO3-	476.8	low	AM-EMF	7.64	1.42	8.62	5.02	4	4
Soil NO3-	476.8	low	AM-EMF	9.44	0.65	5.78	1.75	4	4
Soil NO3-	476.8	low	AM-EMF	10.64	1.09	6.11	0.87	4	4
Soil NO3-	501	low	AM-EMF	0.3	0.22	0.2	0.22	5	5
Soil NO3-	501	low	AM-EMF	0.8	0.45	1	0.67	5	5
Soil NO3-	501	low	AM-EMF	1.3	1.79	0.4	0.45	5	5
Soil NO3-	560	low	AM-EMF	1.22	1.59	2.19	2.44	3	3
Soil NO3-	560	low	AM-EMF	2.16	1	3.7	3.33	3	3
Soil NO3-	560	low	AM-EMF	2.32	0.76	2.59	0.97	3	3
Soil NO3-	560	low	AM-EMF	2.57	0.76	6.21	6.25	3	3
Soil NO3-	575	low	AM-EMF	0.8	0.6	0.8	0.6	9	9
Soil NO3-	575	low	AM-EMF	23.5	7.1	48.3	48.67	3	3
Soil NO3-	645.43	low	AM-EMF	4.62	1.82	6.54	2.26	4	4
Soil NO3-	718	low	AM-EMF	6.39	0.2	8.01	1.14	5	5
Soil NO3-	718.7	low	AM-EMF	0.07	0.08	0.2	0.2	4	4
Soil NO3-	718.7	low	AM-EMF	0.68	0.04	0.65	0.22	4	4
Soil NO3-	718.7	low	AM-EMF	0.8	0.06	1.34	0.26	4	4
Soil NO3-	718.7	low	AM-EMF	1.3	0.3	2.08	1.2	4	4
Soil NO3-	96	low	AMF	10.2	3.05	10.36	0.37	3	3
Soil NO3-	96	low	AMF	33.56	29.7	28.64	4.93	3	3
Soil NO3-	96	low	AMF	52.44	13.51	40.55	8.72	3	3
Soil NO3-	267.6	low	AMF	3.3	0.93	3.37	0.76	5	5
Soil NO3-	267.6	low	AMF	3.67	1.02	3.75	0.68	5	5
Soil NO3-	267.6	low	AMF	3.67	0.76	4.09	0.85	5	5
Soil NO3-	267.6	low	AMF	3.86	0.59	3.83	1.02	5	5
Soil NO3-	267.6	low	AMF	3.9	1.02	3.98	0.93	5	5
Soil NO3-	303	low	AMF	1.9	2.91	6.2	8.72	5	5
Soil NO3-	350	low	AMF	5.82	1.42	3.99	1.77	3	3
Soil NO3-	377	low	AMF	2.84	0.99	3.54	1.39	3	3
Soil NO3-	377	low	AMF	3.17	0.73	4.26	1.37	3	3
Soil NO3-	580	low	AMF	10.6	11.8	7.6	5.2	3	3
Soil NO3-	584	low	AMF	1.33	0.74	2.9	1.45	6	6
Soil NO3-	606	low	AMF	0.78	0.78	0.75	0.59	6	6
Soil NO3-	725	low	AMF	2.34	1.27	0.97	0.72	5	5
Soil NO3-	725	low	AMF	2.78	1.5	1.42	0.98	5	5
Soil NO3-	999	high	AMF	38.3	3.83	61.2	6.12	24	24
Soil NO3-	1150	high	AMF	3.9	2.3	4.69	0.36	3	3
Soil NO3-	1150	high	AMF	4.41	1.51	4.47	0.68	3	3
Soil NO3-	1150	high	AMF	4.87	0.78	4.89	0.85	3	3
Soil NO3-	1150	high	AMF	10.58	4.43	14.94	9.46	3	3
Soil NO3-	1150	high	AMF	13.84	13.18	10.54	8.3	3	3
Soil NO3-	1150	high	AMF	14.99	5.8	17.35	3.31	3	3
Soil NO3-	1150	high	AMF	17.84	0.22	17	0.41	3	3
Soil NO3-	1223.1	high	AMF	30.14	7.63	25.59	10.17	5	5
Soil NO3-	1223.1	high	AMF	31.28	17.8	21.9	3.82	5	5
Soil NO3-	1223.1	high	AMF	53.74	43.24	25.59	5.09	5	5
Soil NO3-	1700	high	AMF	25.6	0.17	27.6	5.54	3	3
Soil NO3-	1750	high	AMF	3.1	0.67	7.3	2.24	5	5
Soil NO3-	2128	high	AMF	0.9	0.29	1.84	1.02	4	4
Soil NO3-	2128	high	AMF	4.69	1.4	3.12	0.5	4	4
Soil NO3-	2128	high	AMF	4.85	0.67	6.37	0.99	4	4
Soil NO3-	2128	high	AMF	6.96	1.93	8.73	1.62	4	4
Soil NO3-	2128	high	AMF	9.37	3.92	5.79	1.66	4	4
Soil NO3-	2128	high	AMF	9.55	3.85	5.93	1.64	4	4
Soil NO3-	2128	high	AMF	9.76	2.61	7.29	1.11	4	4
Soil NO3-	2128	high	AMF	17.82	2.66	21.01	4.1	4	4
Soil NO3-	2128	high	AMF	19.7	4.92	25.32	3.52	4	4
Soil NO3-	2128	high	AMF	20.12	4.61	25.54	5.96	4	4
Soil NO3-	600	low	EMF	1.57	0.59	1.05	0.37	6	6
Soil NO3-	726	low	EMF	0	0	0	0	12	12
Soil NO3-	783	low	EMF	0	0	0	0	12	12
Soil NO3-	850	low	EMF	2.3	0.8	3.1	1.6	4	4
Soil NO3-	850	low	EMF	3.3	0.41	2.31	0.27	3	3
Soil NO3-	850	low	EMF	7.1	3	38.8	16.1	4	4
Soil NO3-	850	low	EMF	13.1	0.7	8.1	0.8	3	3
Soil NO3-	850	low	EMF	14.22	1.54	9.91	1	3	3
Soil NO3-	850	low	EMF	17.7	1	49.7	3.5	3	3
Soil NO3-	900	low	EMF	1.73	1.03	4.48	0.96	6	6
Soil NO3-	920	high	EMF	4.23	0.36	5.45	0.31	5	5
Soil NO3-	1250	high	EMF	1.1	1.55	2.8	3.87	57	57
Soil NO3-	400	low	NM	4	0.73	3.1	1.47	6	6
Soil NO3-	500	low	NM	7.9	5.63	35.6	41.64	6	6
Soil NO3-	501	low	NM	0.2	0.11	0.1	0.04	5	5
Soil NO3-	501	low	NM	0.5	0.45	0.5	0.45	5	5
Soil NO3-	501	low	NM	0.6	0.22	0.7	0.67	5	5
Soil NO3-	501	low	NM	0.6	0.67	1.4	1.57	5	5
Soil NO3-	501	low	NM	0.7	0.45	1.8	2.91	5	5
Soil NO3-	501	low	NM	0.8	0.67	1.1	0.67	5	5
Soil NO3-	501	low	NM	1.2	0.67	0.6	0.45	5	5
Soil NO3-	501	low	NM	2.3	2.91	0.9	0.45	5	5
Soil NO3-	501	low	NM	3.2	2.46	1.3	1.79	5	5
Soil NO3-	501	low	NM	41	20.12	61	15.65	5	5
Soil NO3-	501	low	NM	47	29.07	38	8.94	5	5
Soil NO3-	501	low	NM	86	22.36	78	46.96	5	5
Soil NO3-	501	low	NM	118	51.43	157	26.83	5	5
Soil NO3-	501	low	NM	176	91.68	148	71.55	5	5
Soil NO3-	501	low	NM	419	120.75	308	114.04	5	5
Water use efficiency (WUE)	382.3	low	AM-EMF	2.3	0.18	2.59	0.73	6	6
Water use efficiency (WUE)	382.3	low	AM-EMF	2.89	0.82	2.89	0.54	6	6
Water use efficiency (WUE)	382.3	low	AM-EMF	2.96	0.64	2.8	0.64	6	6
Water use efficiency (WUE)	382.3	low	AM-EMF	3.19	0.73	2.96	0.36	6	6
Water use efficiency (WUE)	382.3	low	AM-EMF	3.32	0.64	2.96	0.25	6	6
Water use efficiency (WUE)	382.3	low	AM-EMF	4.22	1.36	3.11	0.82	6	6
Water use efficiency (WUE)	382.3	low	AM-EMF	7.11	2.18	6.89	1.87	6	6
Water use efficiency (WUE)	382.3	low	AM-EMF	7.41	2	7.7	2.34	6	6
Water use efficiency (WUE)	382.3	low	AM-EMF	7.73	2.92	7.26	2.29	6	6
Water use efficiency (WUE)	382.3	low	AM-EMF	7.93	1.78	8.87	3.3	6	6
Water use efficiency (WUE)	382.3	low	AM-EMF	10.59	6.53	9.26	5.08	6	6
Water use efficiency (WUE)	382.3	low	AM-EMF	11.89	6.26	14	9.8	6	6
Water use efficiency (WUE)	600	low	AM-EMF	3.37	0.33	3.22	0.6	6	6
Water use efficiency (WUE)	382.3	low	AMF	2.59	1.01	3.29	1.01	6	6
Water use efficiency (WUE)	382.3	low	AMF	2.81	0.24	2.99	0.58	6	6
Water use efficiency (WUE)	382.3	low	AMF	2.94	0.29	2.82	0.58	6	6
Water use efficiency (WUE)	382.3	low	AMF	3.2	0.44	3.28	0.91	6	6
Water use efficiency (WUE)	382.3	low	AMF	3.94	2.02	2.53	1.15	6	6
Water use efficiency (WUE)	382.3	low	AMF	3.99	1.69	2.38	1.59	6	6
Water use efficiency (WUE)	382.3	low	AMF	4.36	1.73	4.64	3.51	6	6
Water use efficiency (WUE)	382.3	low	AMF	4.59	2.59	3.59	1.44	6	6
Water use efficiency (WUE)	382.3	low	AMF	4.95	2.79	3.11	0.87	6	6
Water use efficiency (WUE)	382.3	low	AMF	5.47	2.31	3.18	0.58	6	6
Water use efficiency (WUE)	382.3	low	AMF	5.71	0.86	6	1.58	6	6
Water use efficiency (WUE)	382.3	low	AMF	6.05	0.96	6.48	1.5	6	6
Water use efficiency (WUE)	385.5	low	AMF	1.82	0.29	1.76	0.14	6	6
Water use efficiency (WUE)	385.5	low	AMF	2.4	0.7	2.17	0.42	6	6
Water use efficiency (WUE)	445	low	AMF	6.78	0.36	7.98	0.36	3	3
Water use efficiency (WUE)	445	low	AMF	6.78	0.36	7.79	0.25	3	3
Water use efficiency (WUE)	445	low	AMF	6.78	0.36	6.59	0.3	3	3
Water use efficiency (WUE)	445	low	AMF	6.78	0.36	6.48	0.4	3	3
Water use efficiency (WUE)	460	low	AMF	4	1.73	6	3.46	3	3
Water use efficiency (WUE)	460	low	AMF	6	1.73	5	1.73	3	3
Water use efficiency (WUE)	841	low	AMF	4.2	2.51	4.6	2.18	3	3
Water use efficiency (WUE)	1309	high	AMF	4.45	0.79	3.51	0.61	5	5
Water use efficiency (WUE)	460	low	EMF	12	1.73	11	3.46	3	3
Water use efficiency (WUE)	460	low	EMF	15	1.73	14	1.73	3	3
Water use efficiency (WUE)	460	low	EMF	16	0	20	1.73	3	3
Water use efficiency (WUE)	460	low	EMF	19	1.73	18	1.73	3	3
Water use efficiency (WUE)	906.5	high	EMF	2.73	0.27	1.36	0.14	4	4
Water use efficiency (WUE)	906.5	high	EMF	2.73	0.27	0.85	0.09	4	4
Water use efficiency (WUE)	1190.24	high	EMF	9.91	4.4	4.62	4.4	18	18
